# Supplementary material for: Exploring PubMed as a reliable resource for scholarly communications services
Source: J Med Libr Assoc. 2019 Jan 1;107(1):16–29. doi: 10.5195/jmla.2019.433 (PMC6300231; doi:10.5195/jmla.2019.433)
Supplement: Appendix [file jmla-107-16-s001.xlsx]

## Sheet: Sheet1
Exploring PubMed as a reliable resource for scholarly communications services
Peace Ossom Williamson, MLS, MS, AHIP; Christian I. J. Minter, MSLIS
APPENDIX: Formulas used by the authors to perform their statistical analyses
Note: User inputs the proportions, sample sizes (n), and # of comparisons. The #DIV/0! errors will then be corrected.
			Comparing proportions (z-test)
	Proportions	N	p-hat	q-hat	std. error	z-value			# of comparisons	Bonferroni corrected p value
p1			#DIV/0!	#DIV/0!	#DIV/0!	#DIV/0!	#DIV/0!	#DIV/0!		#DIV/0!
p2
Unadjusted Result =	#DIV/0!
*** p<0.01, ** p<0.05, * p<0.1
